# Supplementary material for: Substance abuse and susceptibility to false memory formation: a systematic review and meta-analysis
Source: Front Psychol. 2023 May 5;14:1176564. doi: 10.3389/fpsyg.2023.1176564 (PMC10196796; doi:10.3389/fpsyg.2023.1176564)
Supplement: Supplementary file 1 [file Table_1.XLSX]

## Sheet: 1st Reading
Total of Studies					Reason for exclusion			1st Reviewer	2nd Reviewer	Study	Title	DOI / URL	Year	Reason for exclusion
443		1			No false memories or confabulation	120		Not included	Not included	1	Legal and epidemiological aspects of child maltreatment toward an integrated approach	10.1080/01947649809511074	1998	Wrong patient population & No false memories/confabulations
					Wrong patient population	89		Not included	Not included	2	Effects of Acute Methamphetamine on Emotional Memory Formation in Humans: Encoding vs Consolidation	10.1371/journal.pone.0117062	2015	Wrong patient population & No false memories/confabulations
					Reports, case studies, clinical trials	71		Not included	Not included	3	Index of scientific production during the 5 years of the MJCP	10.6092/2282-1619/2018.6.1907	2018	Wrong patient population & No false memories/confabulations
					Other language than portuguese, english or spanish	5		Not included	Not included	4	Hepatic encephalopathy or Wernicke-Korsakoff syndrome? A case report	https://www.scopus.com/inward/record.uri?eid=2-s2.0-84867453710&partnerID=40&md5=d2d2c2afe65e54acc28356d22cd433f7	2012	Reports, case studies, clinical trials
Inclusion					Wrong patient population & No false memories/confabulations	131		Not included	Not included	5	Woman with dementia and hepatic disease	10.1017/cbo9780511997433.038	2019	Reports, case studies, clinical trials
Included		Excluded			TOTAL	416		Not included	Not included	6	Effects of Korsakoff Amnesia on performance and symptom validity testing.	10.1080/23279095.2019.1576180	2020	Wrong patient population & No false memories/confabulations
27	0.0580645	416	0.894624					Not included	Not included	7	The behavioral genetics of psychopathology: A clinical guide	10.4324/9781410612724	2005	Wrong patient population & No false memories/confabulations
								Not included	Not included	8	Psychiatric Manifestations With Sacubitril/Valsartan: A Case Report.	10.1177/0897190019842700	2020	Reports, case studies, clinical trials
								Not included	Not included	9	Strengthening a consolidated memory: The key role of the reconsolidation process	10.1016/j.jphysparis.2014.09.001	2014	Wrong patient population & No false memories/confabulations
								Not included	Not included	10	Community services and people with intellectual disabilities who engage in anti-social or offending behaviour: referral rates, characteristics, and care pathways	10.1080/14789940903174048	2009	Wrong patient population & No false memories/confabulations
								Not included	Not included	11	Pre-encoding administration of amphetamine or THC preferentially modulates emotional memory in humans	10.1007/s00213-012-2924-5	2013	No false memories or confabulation
								Not included	Not included	12	Fragmentary blackouts: Their etiology and effect on alcohol expectancies - Alcoholism: Clinical and Experimental Research	10.1097/01.ALC.0000062743.37558.C8	2003	No false memories or confabulation
								Not included	Not included	13	Manipulating neural activity in physiologically classified neurons: triumphs and challenges	10.1098/rstb.2014.0216	2015	Wrong patient population & No false memories/confabulations
								Not included	Not included	14	The synaptic theory of memory: A historical survey and reconciliation of recent opposition - Frontiers in Systems Neuroscience	10.3389/fnsys.2018.00052	2018	Wrong patient population & No false memories/confabulations
								Not included	Not included	15	Evidence for impaired mnemonic strategy use among patients with schizophrenia using the part-list cuing paradigm	10.1016/j.schres.2006.03.001	2006	Wrong patient population & No false memories/confabulations
								Not included	Not included	16	A Biopsychological Model of Anti-drug PSA Processing: Developing Effective Persuasive Messages	10.1007/s11121-017-0836-7	2017	Wrong patient population & No false memories/confabulations
								Not included	Not included	17	Abnormal CNV in chronic heavy drinkers	10.1016/S1388-2457(03)00230-X	2003	No false memories or confabulation
								Not included	Not included	18	Intense, Passionate, Romantic Love: A Natural Addiction? How the Fields That Investigate Romance and Substance Abuse Can Inform Each Other	10.3389/fpsyg.2016.00687	2016	Reports, case studies, clinical trials
								Not included	Not included	19	Organic retrograde amnesia - Cortex	10.1016/S0010-9452(08)70031-5	2002	No false memories or confabulation
								Not included	Not included	20	HTR1B as a risk profile maker in psychiatric disorders: A review through motivation and memory - European Journal of Clinical Pharmacology	10.1007/s00228-009-0724-6	2010	Wrong patient population & No false memories/confabulations
								Not included	Not included	21	The Dark Cartoon: Intrusive Imagery Secondary to Childhood Sexual Abuse	10.1017/S0792063761477201	2012	Wrong patient population & No false memories/confabulations
								Not included	Not included	22	A case of factitious disorder presenting as alcohol dependence - Substance Abuse	10.1080/08897070309511547	2003	No false memories or confabulation
								Not included	Not included	23	Pervasive Effects of Childhood Sexual Abuse in Lesbians’ Recovery from Alcohol Problems	10.3109/10826089609045810	1996	No false memories or confabulation
								Not included	Not included	24	Sex Differences in Cannabis Use and Effects: A Cross-Sectional Survey of Cannabis Users	10.1089/can.2016.0010	2016	No false memories or confabulation
								Not included	Not included	25	Congruence between adolescents' self-reports and their adult retrospective reports regarding parental discipline practices during their adolescence - Psychological Reports	10.2466/PR0.101.4.1079-1094	2007	Wrong patient population & No false memories/confabulations
								Not included	Not included	26	Personality guided treatment for cocaine dependence [El tratamiento de la dependencia de la cocaína «guiado por la personalidad»] - Trastornos Adictivos	10.1016/S1575-0973(08)76372-4	2008	No false memories or confabulation
								Not included	Not included	27	Mammillothalamic functional connectivity and memory function in Wernicke's encephalopathy - Brain	10.1093/brain/awn311	2009	Wrong patient population
								Not included	Not included	28	The P300 as an Electrophysiological Probe of Alcohol Expectancy - Experimental and Clinical Psychopharmacology	10.1037/a0012873	2008	No false memories or confabulation
								Not included	Not included	29	Mediators of the Link between Childhood Sexual Abuse and Emotional Distress: A Critical Review	10.1177/1524838004272543	2005	Wrong patient population & No false memories/confabulations
								Not included	Not included	30	Implicit bias, confabulation, and epistemic innocence - Consciousness and Cognition	10.1016/j.concog.2014.10.006	2017	Wrong patient population
								Not included	Not included	31	Implicit memory in Korsakoff's syndrome: A review of procedural learning and priming studies - Neuropsychology Review	10.1007/s11065-012-9204-3	2012	Reports, case studies, clinical trials
								Not included	Not included	32	Need for early diagnosis of mental and mobility changes in wernicke encephalopathy - Cognitive and Behavioral Neurology	10.1097/WNN.0000000000000041	2014	Wrong patient population
								Not included	Not included	33	Interactive effects of alcohol outcome expectancies and alcohol cues on nonconsumptive behavior - Experimental and Clinical Psychopharmacology	10.1037/1064-1297.15.1.102	2007	No false memories or confabulation
								Not included	Not included	34	Memory biases in alcohol use disorder: enhanced memory for contexts associated with alcohol prospectively predicts alcohol use outcomes - Neuropsychopharmacology	10.1038/s41386-020-0650-y	2020	No false memories or confabulation
								Not included	Not included	35	Alcoholism in many guises	https://www.scopus.com/inward/record.uri?eid=2-s2.0-0016424913&partnerID=40&md5=c5cdef09f35893bb11f091e1d9cb2dcb	1975	No false memories or confabulation
								Not included	Not included	36	Revisiting the continuum hypothesis: Toward an in-depth exploration of executive functions in Korsakoff syndrome - Frontiers in Human Neuroscience	10.3389/fnhum.2014.00498	2014	Wrong patient population
								Not included	Not included	37	Wernicke-Korsakoff syndrome at the Rikshospitalet in 1979-1988. A retrospective study	https://www.scopus.com/inward/record.uri?eid=2-s2.0-0026434206&partnerID=40&md5=bbe5882a7099db0eaaec9a3adc401859	1991	Wrong patient population
								Not included	Not included	38	Alcohol abuse in elderly people: Overview and summary - Alcohol and Coffee use in the Aging	https://www.scopus.com/inward/record.uri?eid=2-s2.0-33846479491&partnerID=40&md5=42ba14165aa05ca2e8749214d09168ea	2000	No false memories or confabulation
								Not included	Not included	39	What are probable olfactory markers of alcohol dependence? - Chemical Senses	10.1093/chemse/bjw097	2016	No false memories or confabulation
								Not included	Not included	40	Identification and evaluation of neuropsychological tools used in the assessment of alcohol-related cognitive impairment: A systematic review - Frontiers in Psychology	10.3389/fpsyg.2018.02618	2018	Reports, case studies, clinical trials
								Not included	Not included	41	Hazy memories in the courtroom: A review of alcohol and other drug effects on false memory and suggestibility.	10.1016/j.neubiorev.2021.02.012	2021	Reports, case studies, clinical trials
								Not included	Not included	42	Perceived cognitive failures and quality of life for older adults with bipolar disorder.	10.1016/j.jad.2021.03.024	2021	Wrong patient population & No false memories/confabulations
								Not included	Not included	43	Insight in Psychiatry and Neurology: State of the Art, and Hypotheses	10.1097/HRP.0000000000000083	2016	Wrong patient population & No false memories/confabulations
								Not included	Not included	44	Cognitive and affective theory of mind in Korsakoff's syndrome	10.1017/neu.2018.35	2018	Wrong patient population & No false memories/confabulations
								Not included	Not included	45	How to change implicit drug use-related cognitions in prevention: A transdisciplinary integration of findings from experimental psychopathology, social cognition, memory, and experimental learning psychology - Substance Use and Misuse	10.1081/JA-200033206	2004	Reports, case studies, clinical trials
								Not included	Not included	46	Adult psychosexual dysfunction as a sequela of Child Sexual Abuse - Sexual and Relationship Therapy	10.1080/14681990600615206	2007	Wrong patient population & No false memories/confabulations
								Not included	Not included	47	A review of the Munchausen syndrome - Clinical Psychology Review	10.1016/0272-7358(81)90019-2	1981	Wrong patient population & No false memories/confabulations
								Not included	Not included	48	Executive functioning early in abstinence from alcohol - Alcoholism: Clinical and Experimental Research	10.1097/01.ALC.0000139814.81811.62	2004	No false memories or confabulation
								Not included	Not included	49	Cortical and diencephalic lesions in Korsakoff's syndrome: A clinical and CT scan study - Psychological Medicine	10.1017/S0033291700013234	1990	Wrong patient population
								Not included	Not included	50	Role of Thiamin in Health and Disease - Nutrition in Clinical Practice	10.1002/ncp.10234	2019	Wrong patient population & No false memories/confabulations
								Not included	Not included	51	Wernicke Encephalopathy in an Elderly Patient Due to Chronic Malnutrition From an Atypical Diet	10.7759/cureus.14210	2021	Reports, case studies, clinical trials
								Not included	Not included	52	Alcoholic blackouts: Legal implications - Journal of Substance Abuse Treatment	10.1016/0740-5472(90)90016-J	1990	No false memories or confabulation
								Not included	Not included	53	Alcoholism, aging, and cognition: A review of evidence for shared or independent impairments - Aging, Neuropsychology, and Cognition	10.1076/anec.6.3.157.778	1999	No false memories or confabulation
								Not included	Not included	54	Reversible Ophthalmoplegia in Wernicke's syndrome	https://www.scopus.com/inward/record.uri?eid=2-s2.0-0022227265&partnerID=40&md5=adfd8d951f2909cd090680feec581752	1985	Wrong patient population & No false memories/confabulations
								Not included	Not included	55	Cognitive performance of detoxified alcoholic Korsakoff syndrome patients remains stable over two years - Journal of Clinical and Experimental Neuropsychology	10.1080/13803390701557271	2008	Wrong patient population & No false memories/confabulations
								Not included	Not included	56	Dreaming in psychiatric patients - Sleep and Psychosomatic Medicine, Second Edition	https://www.scopus.com/inward/record.uri?eid=2-s2.0-85054242149&doi=10.1201%2Fb20221&partnerID=40&md5=0edf9dcb3839dbc874c06c168089c53c	2017	Wrong patient population & No false memories/confabulations
								Not included	Not included	57	Balanced placebo design: Revolutionary impact on addictions research and theory - Addiction Research and Theory	10.3109/16066359.2012.680216	2012	No false memories or confabulation
								Not included	Not included	58	Efficacy of add-on deep transcranial magnetic stimulation in comorbid alcohol dependence and dysthymic disorder: Three case reports - Primary Care Companion to the Journal of Clinical Psychiatry	10.4088/PCC.12m01438	2013	No false memories or confabulation
								Not included	Not included	59	Hip arthroplasty for osteonecrosis of the femoral head secondary to alcohol abuse - Arthroplasty Today	10.1016/j.artd.2018.07.003	2018	No false memories or confabulation
								Not included	Not included	60	Implicit cognition and addiction: A tool for explaining paradoxical behavior - Annual Review of Clinical Psychology	10.1146/annurev.clinpsy.121208.131444	2010	No false memories or confabulation
								Not included	Not included	61	The role of childhood sexual abuse (CSA) in adult cognitive behaviour therapy - Behavioural and Cognitive Psychotherapy	10.1017/S1352465807003669	2007	Wrong patient population & No false memories/confabulations
								Not included	Not included	62	Impact of childhood abuse on the clinical course of bipolar disorder - British Journal of Psychiatry	10.1192/bjp.186.2.121	2005	Wrong patient population & No false memories/confabulations
								Not included	Not included	63	Neurobiology of early life stress in women - Psychosocial Stress and Cardiovascular Disease in Women: Concepts, Findings, Future Perspectives	10.1007/978-3-319-09241-6_11	2015	Wrong patient population & No false memories/confabulations
								Not included	Not included	64	Screening for intellectual disability in persons with a substance abuse problem: Exploring the validity of the Hayes Ability Screening Index in a Dutch-speaking sample - Research in Developmental Disabilities	10.1016/j.ridd.2014.10.046	2015	No false memories or confabulation
								Not included	Not included	65	The utility of dimensional and categorical approaches to understanding dissociation in the eating disorders	10.1348/014466501163878	2001	Wrong patient population & No false memories/confabulations
								Not included	Not included	66	Mental health outcomes in US and UK military personnel returning from Iraq	10.1192/bjp.bp.113.129569	2014	No false memories or confabulation
								Not included	Not included	67	Perceived factors influencing the initiation of drug and alcohol use among homeless women and reported consequences of use - Women and Health	10.1300/J013v29n02_07	1999	No false memories or confabulation
								Not included	Not included	68	Towards a cognitive model of hallucinations in the course of alcohol dependence? A source monitoring-based pilot study	10.1017/S0033291714000476	2014	No false memories or confabulation
								Not included	Not included	69	Street capital: Black cannabis dealers in a white welfare state	https://www.scopus.com/inward/record.uri?eid=2-s2.0-84982893143&partnerID=40&md5=abe4137d1c36fad7b057e2fd5ac00741	2009	Wrong patient population & No false memories/confabulations
								Not included	Not included	70	Relationships of sexual, physical, and emotional abuse to emotional and behavioral problems among incarcerated adolescents - Journal of Child Sexual Abuse	10.1300/J070v10n01_04	2002	Wrong patient population & No false memories/confabulations
								Not included	Not included	71	The challenge of fetal alcohol syndrome in the criminal legal system - Addiction Biology	10.1080/13556210410001717042	2004	Wrong patient population & No false memories/confabulations
								Not included	Not included	72	Beri-Beri - Encyclopedia of the Neurological Sciences	10.1016/B978-0-12-385157-4.00078-6	2014	Wrong patient population
								Not included	Not included	73	The role of serotonin 5-HT2A receptors in memory and cognition - Frontiers in Pharmacology	10.3389/fphar.2015.00225	2015	Wrong patient population & No false memories/confabulations
								Not included	Not included	74	Future Thinking in Korsakoff Syndrome - Alcohol and Alcoholism	10.1093/alcalc/agz037	2019	Wrong patient population & No false memories/confabulations
								Not included	Not included	75	Neurocognitive deficits and recovery in chronic alcohol abuse - CNS Spectrums	10.1017/s109285290001124x	1999	No false memories or confabulation
								Not included	Not included	76	Enfermedades neurológicas relacionadas con el alcoholismo	https://www.scopus.com/inward/record.uri?eid=2-s2.0-0032038928&partnerID=40&md5=d9258bb014ea531c3dba3c67efdcc1d0	1998	No false memories or confabulation
								Not included	Not included	77	Mental state decoding and mental state reasoning in recently detoxified alcohol-dependent individuals - Psychiatry Research	10.1016/j.psychres.2012.08.042	2013	No false memories or confabulation
								Not included	Not included	78	Accuracy of self-reported educational attainment among diverse patient populations: A preliminary investigation - Archives of Clinical Neuropsychology	10.1016/S0887-6177(96)00046-7	1997	No false memories or confabulation
								Not included	Not included	79	Changing expectancies: Cognitive mechanisms and context effects - Alcoholism: Clinical and Experimental Research	10.1097/01.ALC.0000051023.28893.8A	2003	No false memories or confabulation
								Not included	Not included	80	Trauma and Adolescence II: The Impact of Trauma - Adolescent Psychiatry	https://www.scopus.com/inward/record.uri?eid=2-s2.0-0242676129&partnerID=40&md5=4d6cb09df92e566c32dc70a57940c830	2003	Wrong patient population & No false memories/confabulations
								Not included	Not included	81	Optogenetics: Lighting a path from the laboratory to the clinic - Neuromethods	10.1007/978-1-4939-7417-7_14	2018	Wrong patient population & No false memories/confabulations
								Not included	Not included	82	The neurobiology of intertemporal choice: Insight from imaging and lesion studies - Reviews in the Neuroscien	10.1515/RNS.2011.046	2011	Wrong patient population & No false memories/confabulations
								Not included	Not included	83	Elevated CSF cytokines in the jarisch-herxheimer reaction of general paresis - JAMA Neurology	10.1001/jamaneurol.2013.2120	2013	Wrong patient population & No false memories/confabulations
								Not included	Not included	84	Acute barbiturates-withdrawal syndrome: Report of three atypical cases	https://www.scopus.com/inward/record.uri?eid=2-s2.0-0031943881&partnerID=40&md5=d4b9f74711de5629818f29c975e3ada5	1998	No false memories or confabulation
								Not included	Not included	85	Brain spect in a case of Wernicke-Korsakoff's syndrome	10.33588/rn.3307.2001141	2001	Reports, case studies, clinical trials
								Not included	Not included	86	Current Concepts: Child Abuse and Neglect	http://dx.doi.org/10.1056/NEJM199505253322107	1995	Wrong patient population & No false memories/confabulations
								Not included	Not included	87	Crossmodal integration of emotional stimuli in alcohol dependence - Integrating Face and Voice in Person Perception	10.1007/978-1-4614-3585-3_14	2013	No false memories or confabulation
								Not included	Not included	88	Dysregulation in level of goal and action identification across psychological disorders - Clinical Psychology Review	10.1016/j.cpr.2010.05.004	2011	Wrong patient population & No false memories/confabulations
								Not included	Not included	89	Differential diagnosis of the major progressive dementias and depression in middle and late adulthood: A summary of the literature of the early 1990s - Neuropsychology Review	10.1023/A:1025628925796	1998	Wrong patient population & No false memories/confabulations
								Not included	Not included	90	Neurobiological and clinical consequences of post-traumatic stress disorder	https://www.scopus.com/inward/record.uri?eid=2-s2.0-0033861114&partnerID=40&md5=9ea5eee249e2ea4b07a98de4c0313e3b	2000	Wrong patient population
								Not included	Not included	91	The paradoxical effect of deep brain stimulation on memory - Aging and Disease	10.14336/AD.2019.0511	2020	Wrong patient population & No false memories/confabulations
								Not included	Not included	92	Refinements in the Hierarchical Structure of Externalizing Psychiatric Disorders: Patterns of Lifetime Liability From Mid-Adolescence Through Early Adulthood - Journal of Abnormal Psychology	10.1037/a0017205	2009	Wrong patient population & No false memories/confabulations
								Not included	Not included	93	Neurologically plausible distinctions in cognition relevant to drug use etiology and prevention - Substance Use and Misuse	10.1081/JA-200033204	2004	No false memories or confabulation
								Not included	Not included	94	Unwanted Events and Side Effects in Cognitive Behavior Therapy - Cognitive Therapy and Research	10.1007/s10608-018-9904-y	2018	Wrong patient population & No false memories/confabulations
								Not included	Not included	95	The korsakoff syndrome: Clinical aspects, psychology and treatment - Alcohol and Alcoholism	10.1093/alcalc/agn118	2009	Wrong patient population
								Not included	Not included	96	What does the Fos say? Using Fos-based approaches to understand the contribution of stress to substance use disorders	10.1016/j.ynstr.2018.05.004	2018	Wrong patient population & No false memories/confabulations
								Not included	Not included	97	Atrophy of the parahippocampal gyrus and regional cerebral blood flow in the limbic system in chronic alcoholic patients	10.1016/j.alcohol.2010.05.003	2010	No false memories or confabulation
								Not included	Not included	98	Degeneration of anterior thalamic nuclei differentiates alcoholics with amnesia - Brain	10.1093/brain/123.1.141	2000	No false memories or confabulation
								Not included	Not included	99	Auditory Hallucinations, Source Monitoring, and the Belief That "Voices" Are Real	10.1093/oxfordjournals.schbul.a007018	2003	Wrong patient population & No false memories/confabulations
								Not included	Not included	100	Alcohol-related cognitive and affective impairments in a sample of long-term care residents	10.1024/1662-9647/a000057	2012	No false memories or confabulation
								Not included	Not included	101	Subarachnoid hemorrhage from intracranial aneurysms	https://www.scopus.com/inward/record.uri?eid=2-s2.0-84891985306&partnerID=40&md5=b52bf0268a92e3bb716a1d5ba94f2fe0	2012	Wrong patient population & No false memories/confabulations
								Not included	Not included	102	PTSD diagnosis and treatment for mental health clinicians	http://dx.doi.org/10.1007/BF02249755	1996	Wrong patient population & No false memories/confabulations
								Not included	Not included	103	Alcoholism, korsakoff’s syndrome and the frontal lobes - Behavioural Neurology	10.3233/BEN-1989-2103	1989	No false memories or confabulation
								Not included	Not included	104	Optogenetic dissection of a top-down prefrontal to hippocampus memory circuit - Optogenetics: From Neuronal Function to Mapping and Disease Biology	10.1017/9781107281875.029	2017	Wrong patient population & No false memories/confabulations
								Not included	Not included	105	Intoxication anosognosia: The spellbinding effect of psychiatric drugs	10.1891/ehppij-v8i3a003	2006	No false memories or confabulation
								Not included	Not included	106	"So we don't exist?": Dissociative identity disorder in the university classroom - Journal of Trauma and Dissociation	10.1300/J229v03n02_01	2002	Wrong patient population & No false memories/confabulations
								Not included	Not included	107	The Fearful Angels of Our Nature	n.d.	1999	Wrong patient population & No false memories/confabulations
								Not included	Not included	108	Claims of forgotten trauma	https://www.scopus.com/inward/record.uri?eid=2-s2.0-0030427401&doi=10.1177%2F009318539602400304&partnerID=40&md5=82fad266424c5838e38b6eb4cd099579	1996	Wrong patient population & No false memories/confabulations
								Not included	Not included	109	Wernicke's Encephalopathy After Laparoscopic Roux-en-Y Gastric Bypass: A Misdiagnosed Complication	10.1007/s11695-010-0116-0	2010	Wrong patient population & No false memories/confabulations
								Not included	Not included	110	Risk and rationality in adolescent decision making: Implications for theory, practice, and public policy - Psychological Science in the Public Interest, Supplement	10.1111/j.1529-1006.2006.00026.x	2006	Wrong patient population & No false memories/confabulations
								Not included	Not included	111	Triazolam-induced changes in alcholic thought processes - Psychopharmacology	10.1007/s002130050676	1998	No false memories or confabulation
								Not included	Not included	112	Cognitive profile of patients with alcoholic Korsakoff''s syndrome - International Journal on Disability and Human Development	10.1515/IJDHD.2007.6.2.161	2007	Reports, case studies, clinical trials
								Not included	Not included	113	Glutamatergic model psychoses: Prediction error, learning, and inference - Neuropsychopharmacology	10.1038/npp.2010.163	2011	Wrong patient population & No false memories/confabulations
								Not included	Not included	114	Executive functioning in chronic alcoholism and Korsakoff syndrome - Journal of Clinical and Experimental Neuropsychology	10.1080/13803395.2013.795527	2013	No false memories or confabulation
								Not included	Not included	115	A comparison of memory for homicide, non-homicidal violence, and positive life experiences - International Journal of Law and Psychiatry	10.1016/j.ijlp.2009.06.008	2009	Wrong patient population & No false memories/confabulations
								Not included	Not included	116	Controversies and challenges of ritual abuse	n.d.	2000	Wrong patient population
								Not included	Not included	117	Chronic alcoholic hallucinosis masquerading as schizophrenia: A case report	10.4088/PCC.13l01523	2013	No false memories or confabulation
								Not included	Not included	118	Toxic, Metabolic and Physical Insults to the Nervous System and Inborn Errors of Metabolism	10.1002/9781444311709.ch18	2009	Wrong patient population & No false memories/confabulations
								Not included	Not included	119	Thiamine in nutrition therapy - Nutrition in Clinical Practice	10.1177/0884533611426149	2012	Wrong patient population & No false memories/confabulations
								Not included	Not included	120	Sex trade workers' narratives of sexual violence: A field investigation - Memory	10.1080/09658211.2012.654797	2012	Wrong patient population & No false memories/confabulations
								Not included	Not included	121	Alcoholism between fiction and reality - Frontiers of Neurology and Neuroscience	10.1159/000343259	2013	No false memories or confabulation
								Not included	Not included	122	The new know-nothings: The political foes of the scientific study of human nature	10.4324/9781315133423	2017	Wrong patient population & No false memories/confabulations
								Not included	Not included	123	Chasing the addicted engram: identifying functional alterations in Fos-expressing neuronal ensembles that mediate drug-related learned behavior	10.1101/lm.046698.117	2018	No false memories or confabulation
								Not included	Not included	124	Symposium 14 Monday Sept. 24th 1.30 pm-3.00 pm; Room: Lecture Hall 2: Progression factors in alcoholic liver disease: Chairpersons: Seitz HK (Germany), Albano E (Italy)	http://dx.doi.org/10.1093/alcalc/agm089	2007	Reports, case studies, clinical trials
								Not included	Not included	125	Rate and characteristics of men with an intellectual disability in pre-trial detention - Journal of Intellectual and Developmental Disability	10.1080/13668250701314053	2007	Wrong patient population & No false memories/confabulations
								Not included	Not included	126	Adaptive misbeliefs are pervasive, but the case for positive illusions is weak - Behavioral and Brain Sciences	10.1017/S0140525X09991543	2009	Wrong patient population & No false memories/confabulations
								Not included	Not included	127	A case of reversible dementia secondary to intracerebral haemorrhage	https://www.scopus.com/inward/record.uri?eid=2-s2.0-58349084122&partnerID=40&md5=79333978f3b21ad02e449f78228f9fb7	2008	Wrong patient population & No false memories/confabulations
								Not included	Not included	128	Evolution of Wernicke-Korsakoff syndrome in self-neglecting alcoholics: Preliminary results of relation with wernicke-delirium and diabetes mellitus - American Journal on Addictions	10.1111/j.1521-0391.2011.00199.x	2012	Reports, case studies, clinical trials
								Not included	Not included	129	Retrieval of morphine-associated context induces cFos in dentate gyrus neurons - Hippocampus	10.1002/hipo.22393	2015	Wrong patient population & No false memories/confabulations
								Not included	Not included	130	Black legs - BMJ (Online)	10.1136/bmj.c3511	2010	Reports, case studies, clinical trials
								Not included	Not included	131	Response expectancy theory and application: A decennial review - Applied and Preventive Psychology	10.1016/S0962-1849(05)80012-5	1997	Wrong patient population & No false memories/confabulations
								Not included	Not included	132	Changes in the default mode network in the prefrontal lobe, posterior cingulated cortex and hippocampus of heroin users	http://dx.doi.org/10.3969/j.issn.1673-5374.2012.18.004	2012	No false memories or confabulation
								Not included	Not included	133	Alcohol addiction, gut microbiota, and alcoholism treatment: A review - International Journal of Molecular Sciences	10.3390/ijms21176413	2020	Reports, case studies, clinical trials
								Not included	Not included	134	Sex Differences in Korsakoff's Syndrome for Inhibition but Not for Episodic Memory or Flexibility - American Journal on Addictions	10.1111/ajad.12999	2020	Wrong patient population & No false memories/confabulations
								Not included	Not included	135	Letter to the editor: Importance of psychiatric confounding in non-randomized studies of heavy ecstasy users - Psychological Medicine	10.1017/S0033291708005096	2009	No false memories or confabulation
								Not included	Not included	136	Commentary: Alcoholic blackout - Does it remove mens rea? - Journal of the American Academy of Psychiatry and the Law	http://jaapl.org/content/32/4/375.long	2004	No false memories or confabulation
								Not included	Not included	137	Chronic ethanol consumption: From neuroadaptation to neurodegeneration - Progress in Neurobiology	10.1016/S0301-0082(98)00032-X	1998	No false memories or confabulation
								Not included	Not included	138	Autonoetic consciousness and the self - Consciousness: States, Mechanisms and Disorders	https://www.scopus.com/inward/record.uri?eid=2-s2.0-84891996050&partnerID=40&md5=e378507c1131c5cc28d2e13c5a144af5	2012	Wrong patient population & No false memories/confabulations
								Not included	Not included	139	Thiamine (vitamin B 1) - Complementary Health Practice Review	10.1177/1533210110392941	2011	Wrong patient population
								Not included	Not included	140	Fetal alcohol spectrum disorder as a marker for increased risk of involvement with correction systems - Journal of Psychiatry and Law	10.1177/009318531003800408	2010	Wrong patient population & No false memories/confabulations
								Not included	Not included	141	Neural Correlate of Anterograde Amnesia in Wernicke–Korsakoff Syndrome - Brain Topography	10.1007/s10548-014-0391-5	2015	No false memories or confabulation
								Not included	Not included	142	Encephalopathy after persistent vomiting: Three cases of non-alcohol-related wernicke’s encephalopathy - South African Medical Journal	10.7196/SAMJ.9299	2015	Wrong patient population & No false memories/confabulations
								Not included	Not included	143	Patterns of neuropsychological deficit in alcoholic Korsakoff’s Syndrome - Psychological Medicine	10.1017/S0033291700017633	1990	No false memories or confabulation
								Not included	Not included	144	Levetiracetam-Related Alcohol Abuse in a Postencephalitic Patient - Journal of Clinical Psychopharmacology	10.1097/JCP.0000000000001280	2020	Reports, case studies, clinical trials
								Not included	Not included	145	Re: Meeting Dr Jekyll - Australasian Psychiatry	10.1177/1039856214563853	2015	No false memories or confabulation
								Not included	Not included	146	The Impact of Adult Vitamin D Deficiency on Behaviour and Brain Function in Male Sprague-Dawley Rats	http://dx.doi.org/10.1371/journal.pone.0071593	2013	Wrong patient population & No false memories/confabulations
								Not included	Not included	147	Brain-behavior relations and effects of aging and common comorbidities in alcohol use disorder: A review.	10.1037/neu0000557	2019	No false memories or confabulation
								Not included	Not included	148	Olfaction in alcohol-dependence: A neglected yet promising research field - Frontiers in Psychology	10.3389/fpsyg.2013.01007	2014	No false memories or confabulation
								Not included	Not included	149	Gangster, victim or both? the interdiscursive construction of sameness and difference in self-presentations - British Journal of Sociology	10.1111/j.1468-4446.2009.01254.x	2009	Wrong patient population & No false memories/confabulations
								Not included	Not included	150	Unique brain areas associated with abstinence control are damaged in multiply detoxified alcoholics - Biological Psychiatry	10.1016/j.biopsych.2011.04.006	2011	No false memories or confabulation
								Not included	Not included	151	Circadian typology: A comprehensive review - Chronobiology International	10.3109/07420528.2012.719971	2012	Wrong patient population & No false memories/confabulations
								Not included	Not included	152	Monitoring the source of memory in detoxified alcoholics - Biological Psychiatry	10.1016/0006-3223(95)00290-1	1996	No false memories or confabulation
								Not included	Not included	153	Evidence-based guidelines for the pharmacological management of substance misuse, addiction and comorbidity: Recommendations from the British Association for Psychopharmacology - Journal of Psychopharmacology	10.1177/026988110401800321	2004	No false memories or confabulation
								Not included	Not included	154	Folie à deux homicide and the two-factor model of delusions - Cognitive Neuropsychiatry	10.1080/13546805.2012.718246	2013	Wrong patient population & No false memories/confabulations
								Not included	Not included	155	Cognitive control in alcohol use disorder: Deficits and clinical relevance - Reviews in the Neurosciences	10.1515/revneuro-2013-0054	2014	No false memories or confabulation
								Not included	Not included	156	Psychogenic amnesia: When memory complaints are medically unexplained - Advances in Psychiatric Treatment	10.1192/apt.bp.105.001586	2009	Wrong patient population
								Not included	Not included	157	Experimental and clinical usefulness of crossmodal paradigms in psychiatry: An illustration from emotional processing in alcohol-dependence - Frontiers in Human Neuroscience	10.3389/fnhum.2013.00394	2013	No false memories or confabulation
								Not included	Not included	158	Investigating the traumatogenic hypothesis of borderline functioning: A research report	https://www.scopus.com/inward/record.uri?eid=2-s2.0-84896145398&partnerID=40&md5=fb6a7ec1c74473c051aef5b95198bccf	2012	Wrong patient population & No false memories/confabulations
								Not included	Not included	159	The elephant on the couch: Side-effects of psychotherapy - Australian and New Zealand Journal of Psychiatry	10.1080/00048670903107559	2009	Wrong patient population & No false memories/confabulations
								Not included	Not included	160	Flashbulb memories for Paris attacks in Korsakoff’s syndrome: A case study - Revista de Psiquiatria Clinica	10.1590/0101-60830000000155	2018	Reports, case studies, clinical trials
								Not included	Not included	161	Marchiafava-bignami disease with resolving symmetrical putaminal lesion [5] - Journal of Neurology	10.1007/PL00007872	2002	No false memories or confabulation
								Not included	Not included	162	Fitness for interview: current trends, views and an approach to the assessment procedure	10.1016/S1353-1131(99)90000-7	1999	No false memories or confabulation
								Not included	Not included	163	Memory and Affect: Autobiographical Memory Distribution and Availability in Normal Adults and Recently Detoxifed Alcoholics	10.1023/A:1021668107247	1999	No false memories or confabulation
								Not included	Not included	164	Regional cerebral blood flow and neuropsychological functioning in early and late onset alcoholism - Psychiatry Research - Neuroimaging	10.1016/S0925-4927(02)00071-9	2002	No false memories or confabulation
								Not included	Not included	165	A case of chronic Wernicke's encephalopathy: A neuropsychological study - Frontiers in Psychiatry	10.3389/fpsyt.2014.00059	2014	No false memories or confabulation
								Not included	Not included	166	Psychiatric and psychological aspects of fraud offending - Advances in Psychiatric Treatment	10.1192/apt.bp.111.008946	2012	Wrong patient population & No false memories/confabulations
								Not included	Not included	167	Neuropsychological Impairment in Detoxified Alcohol-Dependent Subjects with Preserved Psychosocial Functioning - Frontiers in Psychiatry	10.3389/fpsyt.2017.00193	2017	No false memories or confabulation
								Not included	Not included	168	A comparison study of positive and negative childhood maltreatment groups in adult substance abuse disorder patients	https://www.scopus.com/inward/record.uri?eid=2-s2.0-33748918576&partnerID=40&md5=f67fb282aec137e10e34cddfbc918bf0	2006	No false memories or confabulation
								Not included	Not included	169	Intoxicated Witnesses and Suspects: An Archival Analysis of Their Involvement in Criminal Case Processing	10.1037/lhb0000010	2013	Wrong patient population & No false memories/confabulations
								Not included	Not included	170	The Neuroscience of Face Processing and Identification in Eyewitnesses and Offenders	http://dx.doi.org/10.3389/fnbeh.2013.00189	2013	Wrong patient population & No false memories/confabulations
								Not included	Not included	171	Molecular Psychiatry: Twenty years of progress from bench to clinic	10.1038/mp.2015.60	2015	Reports, case studies, clinical trials
								Not included	Not included	172	Frontal lobe changes in alcoholism: A review of the literature - Alcohol and Alcoholism	10.1093/alcalc/36.5.357	2001	No false memories or confabulation
								Not included	Not included	173	Understanding the Role of Substance Expectancies in Addiction - The Wiley-Blackwell Handbook of Addiction Psychopharmacology	10.1002/9781118384404.ch17	2013	Reports, case studies, clinical trials
								Not included	Not included	174	United States of amnesia: rescuing memory loss from diverse conditions - DMM Disease Models and Mechanisms	10.1242/dmm.035055	2018	No false memories or confabulation
								Not included	Not included	175	Implicit cognition and substance use: A meta-analysis	10.1016/j.addbeh.2008.06.009	2008	No false memories or confabulation
								Not included	Not included	176	Metamemory experiments in neurological populations: A review - Neuropsychology Review	10.1007/s11065-005-7091-6	2005	Reports, case studies, clinical trials
								Not included	Not included	177	A case series of women evaluated for paraphilic sexual disorders - Canadian Journal of Human Sexuality	https://www.scopus.com/inward/record.uri?eid=2-s2.0-0033405316&partnerID=40&md5=9c4618551abd5980c1f8daba79dfdd96	1999	No false memories or confabulation
								Not included	Not included	178	Distinctive Acid-Base Pattern in Wernicke's Encephalopathy - Annals of Emergency Medicine	10.1016/j.annemergmed.2006.10.022	2007	Wrong patient population & No false memories/confabulations
								Not included	Not included	179	Talking about parental substance abuse with children: eight families’ experiences of Beardslee’s family intervention - Nordic Journal of Psychiatry	10.1080/08039488.2017.1308009	2017	No false memories or confabulation
								Not included	Not included	180	Cognitive estimation and affective judgments in alcoholic Korsakoff patients - Journal of Clinical and Experimental Neuropsychology	10.1076/jcen.25.3.324.13802	2003	Wrong patient population
								Not included	Not included	181	FETAL ALCOHOL SPECTRUM DISORDERS AND THE CRIMINAL JUSTICE SYSTEM	10.1002/ddrr.66	2009	Wrong patient population & No false memories/confabulations
								Not included	Not included	182	Differentiating the Contribution of Pharmacological from Alcohol Expectancy Effects to Changes in Subjective Response and Priming Over Successive Drinks - Alcoholism: Clinical and Experimental Research	10.1111/acer.12022	2013	No false memories or confabulation
								Not included	Not included	183	Brain-Derived Neurotrophic Factor/FK506-Binding Protein 5 Genotype by Childhood Trauma Interactions Do Not Impact on Hippocampal Volume and Cognitive Performance	http://dx.doi.org/10.1371/journal.pone.0092722	2014	Wrong patient population & No false memories/confabulations
								Not included	Not included	184	Functional connectivity during language processing in acute cocaine withdrawal: A pilot study	10.1080/13554794.2011.627341	2012	No false memories or confabulation
								Not included	Not included	185	Should Associations between HIV-Related Risk Perceptions and Behaviors or Intentions Be Positive or Negative? - PLoS ONE	10.1371/journal.pone.0052124	2012	No false memories or confabulation
								Not included	Not included	186	Reversible corticospinal abnormality in the alcoholic	https://www.scopus.com/inward/record.uri?eid=2-s2.0-0016588660&partnerID=40&md5=2615aa65b22543c85b7e1828df705d20	1975	No false memories or confabulation
								Not included	Not included	187	The Role of Pavlovian Cues in Alcohol Seeking in Dependent and Nondependent Rats	10.15288/jsa.2005.66.53	2005	Wrong patient population & No false memories/confabulations
								Not included	Not included	188	Tracking Scientifi c Interest in the Dissociative Disorders: A Study of Scientifi c Publication Output 1984–2003	10.1159/000089223	2006	Wrong patient population & No false memories/confabulations
								Not included	Not included	189	Cerebral perfusion defects in combined cocaine and alcohol dependence	10.1016/S0376-8716(02)00109-6	2002	No false memories or confabulation
								Not included	Not included	190	Directive family therapy	10.4324/9780203836989	2012	Wrong patient population & No false memories/confabulations
								Not included	Not included	191	Go-occurrence of executive impairment and amnesic syndrome following sub arachnoid haemorrhage: A case study - Cortex	10.1016/S0010-9452(08)70728-7	1997	Wrong patient population
								Not included	Not included	192	Classic skin findings of scurvy - Mayo Clinic Proceedings	10.1016/j.mayocp.2013.06.030	2014	Wrong patient population & No false memories/confabulations
								Not included	Not included	193	Children's basic memory processes, stress, and maltreatment	10.1017/S0954579206376147	2006	Wrong patient population
								Not included	Not included	194	The effects of chronic alcoholism on cell proliferation in the human brain	10.1016/j.expneurol.2013.03.020	2013	No false memories or confabulation
								Not included	Not included	195	Impaired Response Inhibition in the Rat 5 Choice Continuous Performance Task during Protracted Abstinence from Chronic Alcohol Consumption	http://dx.doi.org/10.1371/journal.pone.0109948	2014	Wrong patient population & No false memories/confabulations
								Not included	Not included	196	A virtual reality system for neurobehavioral and functional MRI studies - Cyberpsychology and Behavior	10.1089/109493103322011542	2003	Wrong patient population & No false memories/confabulations
								Not included	Not included	197	The current state of S. S. Korsakov's concept of alcoholic polyneuritic psychosis - Neuroscience and Behavioral Physiology	10.1007/s11055-005-0154-6	2005	Wrong patient population & No false memories/confabulations
								Not included	Not included	198	The MET(T)A Protocol: Mindfulness and EMDR Treatment Template for Agencies	10.1177/1178221820977483	2020	No false memories or confabulation
								Not included	Not included	199	A bidirectional associative memory explanation of posttraumatic stress disorder - Clinical Psychology Review	10.1016/S0272-7358(98)00061-0	1999	Wrong patient population & No false memories/confabulations
								Not included	Not included	200	Transcranial magnetic stimulation of the medial prefrontal cortex for psychiatric disorders: A systematic review - Brazilian Journal of Psychiatry	10.1590/1516-4446-2019-0344	2019	Reports, case studies, clinical trials
								Not included	Not included	201	The Translational Potential of Memory Reconsolidation - Memory Reconsolidation	10.1016/B978-0-12-386892-3.00013-5	2013	Reports, case studies, clinical trials
								Not included	Not included	202	When a child dies of heatstroke after a parent or caretaker unknowingly leaves the child in a car: How does it happen and is it a crime?	10.1177/0025802419831529	2019	Wrong patient population
								Not included	Not included	203	The recovered memory controversy: A representative case study - Journal of Child Sexual Abuse	10.1080/10538710802584601	2009	Reports, case studies, clinical trials
								Not included	Not included	204	Delirium after ingestion of mentholatum	10.1176/appi.ajp.157.3.483	2000	No false memories or confabulation
								Not included	Not included	205	Multivariate normative comparisons using an aggregated database	http://dx.doi.org/10.1371/journal.pone.0173218	2017	Wrong patient population & No false memories/confabulations
								Not included	Not included	206	Beriberi after esophagectomy	https://www.scopus.com/inward/record.uri?eid=2-s2.0-0142152967&partnerID=40&md5=33e2f4b8530158fabd0fc302d1559333	2002	Reports, case studies, clinical trials
								Not included	Not included	207	The impact of childhood abuse and neglect on adult mental health: A prospective study - Journal of Health and Social Behavior	10.2307/3090177	2001	No false memories or confabulation
								Not included	Not included	208	Wernicke’s Encephalopathy in Two Different Clinical Settings: One After Whipple Surgery and the Other Due to Alcohol Abuse	10.1176/appi.neuropsych.13110354	2015	No false memories or confabulation
								Not included	Not included	209	Spontaneous Cognition and HIV Risk Behavior	10.1037/0893-164X.20.2.196	2006	Wrong patient population & No false memories/confabulations
								Not included	Not included	210	Handbook of Exposure Therapies	10.1016/B978-0-12-587421-2.X5000-5	2007	Wrong patient population & No false memories/confabulations
								Not included	Not included	211	Fluency versus Conscious Recollection in the Word Completion Performance of Amnesic Patients	10.1016/0278-2626(92)90027-J	1992	No false memories or confabulation
								Not included	Not included	212	Criminal profiling in child sexual assault cases	https://www.scopus.com/inward/record.uri?eid=2-s2.0-33646818617&partnerID=40&md5=7412be3c881b891a3972a80f236eb141	2006	Wrong patient population & No false memories/confabulations
								Not included	Not included	213	Concomitance between childhood sexual and physical abuse and substance use problems A review	10.1016/S0272-7358(00)00088-X	2002	Reports, case studies, clinical trials
								Not included	Not included	214	Patterns of prefrontal dysfunction in alcoholics with and without Korsakoff's syndrome, patients with Parkinson's disease, and patients with rupture and repair of the anterior communicating artery - Neuropsychiatric Disease and Treatment	10.2147/nedt.2006.2.3.327	2006	No false memories or confabulation
								Not included	Not included	215	Current problems and future aspects of pharmacovigilance in India	https://www.scopus.com/inward/record.uri?eid=2-s2.0-84855307849&partnerID=40&md5=c45bb9019fffc7bf2945d2ee6662581f	2011	No false memories or confabulation
								Not included	Not included	216	Manipulating a “cocaine engram” in mice - Journal of Neuroscience	10.1523/JNEUROSCI.3327-14.2014	2014	Wrong patient population & No false memories/confabulations
								Not included	Not included	217	Addiction Denial and Cognitive Dysfunction: A Preliminary Investigation	10.1176/jnp.14.1.52	2002	No false memories or confabulation
								Not included	Not included	218	Regional cerebral blood flow during acute and chronic abstinence from combined cocaine-alcohol abuse - Drug and Alcohol Dependence	10.1016/S0376-8716(98)00038-6	1998	No false memories or confabulation
								Not included	Not included	219	Drugs and Human Memory (Part 2): Clinical, Theoretical, and Methodologic Issues - Anesthesiology	10.1097/00000542-200405000-00033	2004	No false memories or confabulation
								Not included	Not included	220	Maltreated Children’s Memory of Stressful Removals from Their Biological Parents	10.1002/acp.1817	2012	Wrong patient population & No false memories/confabulations
								Not included	Not included	221	Topiramate Impairs Cognitive Function in Methadone-Maintained Individuals With Concurrent Cocaine Dependence	10.1037/adb0000027	2015	No false memories or confabulation
								Not included	Not included	222	Wernicke-Korsakoff encephalopathy - EUROPEAN NEUROLOGY	10.1159/000109580	2008	Wrong patient population & No false memories/confabulations
								Not included	Not included	223	Amphetamine Increases Errors During Episodic Memory Retrieval	10.1097/JCP.0000000000000039	2014	Wrong patient population
								Not included	Not included	224	Korsakoff's syndrome secondary to left thalamic bleeding	https://pubmed.ncbi.nlm.nih.gov/17106828/	2006	Wrong patient population
								Not included	Not included	225	Primary CNS Lymphoma as a Cause of Korsakoff Syndrome	10.1016/S0090-3019(01)00650-4	2002	Reports, case studies, clinical trials
								Not included	Not included	226	Neural basis of confabulation - NEUROLOGY	10.1212/WNL.46.5.1239	1996	Reports, case studies, clinical trials
								Not included	Not included	227	Wernicke Encephalopathy-Clinical Pearls - MAYO CLINIC PROCEEDINGS	10.1016/j.mayocp.2019.02.018	2019	Wrong patient population & No false memories/confabulations
								Not included	Not included	228	Thiamin in Clinical Practice - JOURNAL OF PARENTERAL AND ENTERAL NUTRITION	10.1177/0148607114565245	2015	Wrong patient population & No false memories/confabulations
								Not included	Not included	229	Clinical study of confabulation in thirty-three patients with ruptured intracranial arterial aneurysm	https://pubmed.ncbi.nlm.nih.gov/662973/	1978	Other language than portuguese, english or spanish
								Not included	Not included	230	No effect of transcranial direct current stimulation of the dorsolateral prefrontal cortex on short-term memory	http://dx.doi.org/10.1111/cns.12779	2018	Wrong patient population & No false memories/confabulations
								Not included	Not included	231	Subduing the Green-eyed Monster: Bridging the Psychopharmacological and Psychosocial Treatment Perspective in Understanding Pathological Jealousy	10.2174/1389450118666170704142708	2019	No false memories or confabulation
								Not included	Not included	232	The toxic mind: the biology of mental illness and violence	10.1054/mehy.2000.1146	2000	Wrong patient population & No false memories/confabulations
								Not included	Not included	233	Proton Chemical Shift Imaging of the Brain in Pediatric and Adult Developmental Stuttering	10.1001/jamapsychiatry.2016.3199	2017	No false memories or confabulation
								Not included	Not included	234	Does thinner right entorhinal cortex underlie genetic liability to cannabis use?	http://dx.doi.org/10.1017/S0033291718000417	2018	No false memories or confabulation
								Not included	Not included	235	Confabulation in Korsakoff's psychosis. Comment on the report by Keller and Efron. - Journal of studies on alcohol	10.15288/jsa.1976.37.1010	1976	Wrong patient population
								Not included	Not included	236	Automated fast procedure for the simultaneous extraction of hair sample performed with an automated workstation. - Forensic science international	10.1016/j.forsciint.2011.10.008	2012	Wrong patient population & No false memories/confabulations
								Not included	Not included	237	Behavioral phenotyping of transgenic and knockout mice: experimental design and evaluation of general health, sensory functions, motor abilities, and specific behavioral tests	10.1016/s0006-8993(98)01258-x	1999	Wrong patient population & No false memories/confabulations
								Not included	Not included	238	The characterization of an amnesic syndrome following hypoxic ischemic injury. - Archives of neurology	10.1001/archneur.1983.04050070066017	1983	Wrong patient population
								Not included	Not included	239	Some observations on the meaning of confabulation. - The British journal of medical psychology	10.1111/j.2044-8341.1981.tb01451.x	1981	Wrong patient population
								Not included	Not included	240	Instructional cues modify performance on the Iowa Gambling Task. - Brain and cognition	10.1016/j.bandc.2005.05.007	2006	No false memories or confabulation
								Not included	Not included	241	Working memory, executive function and impulsivity in Internet-addictive disorders: a comparison with pathological gambling. - Acta neuropsychiatrica	10.1017/neu.2015.54	2016	Wrong patient population
								Not included	Not included	242	Use of Neuroimaging to Inform Optimal Neurocognitive Criteria for Detecting HIV-Associated Brain Abnormalities	http://dx.doi.org/10.1017/S1355617719000985	2020	Wrong patient population & No false memories/confabulations
								Not included	Not included	243	[Cognitive impairment after accidental high-dose corticosteroid therapy]. - Der Nervenarzt	10.1007/s00115-003-1638-7	2004	Other language than portuguese, english or spanish
								Not included	Not included	244	[Confabulation: a symptom which is intriguing but not adequately known]. - Turk psikiyatri dergisi = Turkish journal of psychiatry	https://pubmed.ncbi.nlm.nih.gov/17566883/	2007	Reports, case studies, clinical trials
								Not included	Not included	245	Cytomegalovirus ventriculoencephalitis presenting as a Wernicke's encephalopathy-like syndrome. - Neurology	10.1212/wnl.55.12.1910	2000	Wrong patient population
								Not included	Not included	246	SPET brain perfusion imaging in mild traumatic brain injury without loss of consciousness and normal computed tomography. - Nuclear medicine communications	10.1097/00006231-199906000-00003	1999	Wrong patient population & No false memories/confabulations
								Not included	Not included	247	[Confabulation in Korsakoff's syndrome of traumatic etiology; clinical, psychopathological & neuropathological aspects of mythomaniac confabulation]. - Acta neurologica et psychiatrica Belgica	n.d	1957	Wrong patient population
								Not included	Not included	248	Processing of facial affect in social drinkers: a dose–response study of alcohol using dynamic emotion expressions	10.1007/s00213-012-2940-5	2013	Wrong patient population & No false memories/confabulations
								Not included	Not included	249	The effect of the AKT1 gene and cannabis use on cognitive performance in healthy subjects	http://dx.doi.org/10.1177/0269881120928179	2020	Wrong patient population & No false memories/confabulations
								Not included	Not included	250	Anorexia nervosa and Wernicke-Korsakoff syndrome: a case report	10.1186/1752-1947-4-217	2010	Reports, case studies, clinical trials
								Not included	Not included	251	The functions of confabulation. - Psychiatry		1987	Wrong patient population
								Not included	Not included	252	Emotional memory bias in binge drinking women	10.1016/j.drugalcdep.2020.107888	2020	No false memories or confabulation
								Not included	Not included	253	A study of confabulation. - Archives of neurology	10.1001/archneur.1977.00500190063009	1977	Wrong patient population
								Not included	Not included	254	Psychotic Experiences and Working Memory: A Population-Based Study Using Signal-Detection Analysis. - PloS one	10.1371/journal.pone.0153148	2016	Wrong patient population
								Not included	Not included	255	Amnesic syndrome: a lesion-specific disorder? - Cortex; a journal devoted to the study of the nervous system and behavior	10.1016/s0010-9452(84)80053-2	1984	Wrong patient population
								Not included	Not included	256	The Wernicke-Korsakoff syndrome. - American family physician	n.d.	1980	Wrong patient population
								Not included	Not included	257	Effects of 7.5% carbon dioxide (CO2) inhalation and ethnicity on face memory. - Physiology & behavior	10.1016/j.physbeh.2015.04.027	2015	Wrong patient population
								Not included	Not included	258	Continuing the search for cholinergic factors in cognitive dysfunction. - Life sciences	10.1016/0024-3205(96)00186-5	1996	Wrong patient population & No false memories/confabulations
								Not included	Not included	259	Gamma ventral capsulotomy for severe obsessive-compulsive disorder: a double-blind, randomized controlled trial}	n.d.		Reports, case studies, clinical trials
								Not included	Not included	260	Decreased susceptibility to false memories from misinformation in hormonal contraception users	10.1080/09658211.2014.949777	2015	Wrong patient population
								Not included	Not included	261	"Queasy does it": false alcohol beliefs and memories may lead to diminished alcohol preferences. - Acta psychologica	10.1016/j.actpsy.2013.01.017	2013	Wrong patient population
								Not included	Not included	262	[Neuropathology of amnesic syndromes in man]. - Revue neurologique	https://pubmed.ncbi.nlm.nih.gov/3937198/	1985	Wrong patient population
								Not included	Not included	263	Changes in working memory performance in youth following concussion. - Brain injury	10.1080/02699052.2017.1358396	2018	Wrong patient population
								Not included	Not included	264	Alcohol and false recognition: a dose-effect study	10.1007/s002130100893	2001	Wrong patient population
								Not included	Not included	265	A case of confabulation and abnormal eye movements. - JAAPA : official journal of the American Academy of Physician Assistants	10.1097/01720610-201109000-00017	2011	Wrong patient population
								Not included	Not included	266	Ceiling and fl oor eff ects on the Rivermead Behavioural Memory Test in patients with alcoholrelated memory disorders and healthy participants	10.3109/13651501.2013.813553	2013	No false memories or confabulation
								Not included	Not included	267	Some Effects of Alcohol on Eyewitness Memory	10.1037/0021-9010.75.3.268	1990	Wrong patient population
								Not included	Not included	268	Reconstructing alcohol-induced memory blackouts. - Memory (Hove, England)	10.1080/09658211.2011.590508	2011	Wrong patient population
								Not included	Not included	269	The effects of acute alcohol intoxication on the cognitive mechanisms underlying false facial recognition. - Psychopharmacology	10.1007/s00213-016-4263-4	2016	Wrong patient population
								Not included	Not included	270	Cardiac arrest with residual blindness after overdose of Tessalon® (benzonatate) perles. - The Journal of emergency medicine	10.1016/j.jemermed.2009.08.027	2011	Reports, case studies, clinical trials
								Not included	Not included	271	In Silico Methods for the Discovery of Orthosteric GABA(B) Receptor Compounds. - Molecules (Basel, Switzerland)	10.3390/molecules24050935	2019	Wrong patient population & No false memories/confabulations
								Not included	Not included	272	[Child sexual abuse, false-memory syndrome and Huntington chorea]. - Der Nervenarzt	10.1007/s001150050522	1999	Other language than portuguese, english or spanish
								Not included	Not included	273	Smoked cannabis' psychomotor and neurocognitive effects in occasional and frequent smokers. - Journal of analytical toxicology	10.1093/jat/bkv012	2015	No false memories or confabulation
								Not included	Not included	274	Suggestibility and confabulation among individuals with Fetal Alcohol Spectrum Disorder: A review for criminal justice, forensic mental health, and legal interviewers	10.1016/j.ijlp.2020.101646	2020	Reports, case studies, clinical trials
								Not included	Not included	275	Assessment of familiarity and recollection in the false fame paradigm using a modified process dissociation procedure. - Journal of the International Neuropsychological Society : JINS	10.1017/s1355617700000564	1995	Wrong patient population
								Not included	Not included	276	Autobiographical memory loss and confabulation in Korsakoff's syndrome: a case report. - Cortex; a journal devoted to the study of the nervous system and behavior	10.1016/s0010-9452(13)80302-4	1990	Reports, case studies, clinical trials
								Not included	Not included	277	[Cognition disorders in HIV infection. Validation of a brief neuropsychological evaluation battery]. - L'Encephale	https://pubmed.ncbi.nlm.nih.gov/7588168/	1995	Wrong patient population & No false memories/confabulations
								Not included	Not included	278	[Korsakoff amnesia syndrome]. - Presse medicale (Paris, France : 1983)	n.d.	2000	Wrong patient population
								Not included	Not included	279	Altered mental status with sacubitril/valsartan: a case report	n.d.	2018	Reports, case studies, clinical trials
								Not included	Not included	280	Cognitive neuroenhancement: false assumptions in the ethical debate. - Journal of medical ethics	10.1136/medethics-2011-100041	2012	Wrong patient population & No false memories/confabulations
								Not included	Not included	281	No evidence that low levels of intoxication at both encoding and retrieval impact scores on the Gudjonsson Suggestibility Scale.	10.1007/s00213-021-05797-9	2021	Wrong patient population
								Not included	Not included	282	What does a comparison of the alcoholic Korsakoff syndrome and thalamic infarction tell us about thalamic amnesia? - Neuroscience and biobehavioral reviews	10.1016/j.neubiorev.2014.08.014	2015	Wrong patient population
								Not included	Not included	283	Serum uric acid is associated with better executive function in men but not in women: Baseline assessment of the ELSA-Brasil study. - Experimental gerontology	10.1016/j.exger.2017.03.010	2017	Wrong patient population & No false memories/confabulations
								Not included	Not included	284	A verbal semantic deficit in the alcoholic Korsakoff syndrome. - Cortex; a journal devoted to the study of the nervous system and behavior	10.1016/s0010-9452(81)80030-5	1981	Wrong patient population & No false memories/confabulations
								Not included	Not included	285	Verbal learning and memory in children with fetal alcohol syndrome. - Alcoholism, clinical and experimental research	10.1111/j.1530-0277.1996.tb05256.x	1996	Wrong patient population
								Not included	Not included	286	The effect of errorless learning on psychotic and affective symptoms, as well as aggression and apathy in patients with Korsakoff's syndrome in long-term care facilities. - International psychogeriatrics	10.1017/S1041610218000492	2019	Wrong patient population
								Not included	Not included	287	Accuracy of patient recall of opportunistic smoking cessation advice in general practice. - Tobacco control	10.1136/tc.5.2.110	1996	No false memories or confabulation
								Not included	Not included	288	[Diagnostic efficiency of biological markers of alcohol consumption for the detection of excessive drinkers]. - Anales de medicina interna (Madrid, Spain : 1984)	https://pubmed.ncbi.nlm.nih.gov/8962957/	1996	No false memories or confabulation
								Not included	Not included	289	Spicing Up Pharmacology: A Review of Synthetic Cannabinoids From Structure to Adverse Events. - Advances in pharmacology (San Diego, Calif.)	10.1016/bs.apha.2017.05.001	2017	No false memories or confabulation
								Not included	Not included	290	Quality assurance in home laboratory testing. - Clinics in laboratory medicine	https://www.ncbi.nlm.nih.gov/pmc/articles/PMC3347963/pdf/pri-29-171.pdf	1986	Wrong patient population & No false memories/confabulations
								Not included	Not included	291	The effect of semantic relations on the memory deficit associated with Parkinson's disease. - Journal of clinical neuropsychology	10.1080/01688638208401132	1982	Wrong patient population
								Not included	Not included	292	Detecting cocaine use? The autobiographical implicit association test (aIAT) produces false positives in a real-world setting. - Substance abuse treatment, prevention, and policy	10.1186/1747-597X-8-22	2013	No false memories or confabulation
								Not included	Not included	293	An information processing/associative learning account of behavioral disinhibition in externalizing psychopathology. - Experimental and clinical psychopharmacology	10.1037/a0035166	2014	No false memories or confabulation
								Not included	Not included	294	[Korsakoff's syndrome as a prominent feature of bilateral paramedian thalamic infarction--a case report]. - Rinsho shinkeigaku = Clinical neurology	https://pubmed.ncbi.nlm.nih.gov/2598531/	1989	Reports, case studies, clinical trials
								Not included	Not included	295	Effectiveness of tDCS at Improving Recognition and Reducing False Memories in Older Adults	https://doi.org/10.3390/ijerph18031317	2021	Wrong patient population
								Not included	Not included	296	Network Localization of Spontaneous Confabulation (Abstract)	https://doi.org/10.1176/appi.neuropsych.19100220	2020	Wrong patient population
								Not included	Not included	297	Thiamine Substitution in Alcohol Use Disorder: A Narrative Review of Medical Guidelines. - European addiction research	10.1159/000499039	2019	Reports, case studies, clinical trials
								Not included	Not included	298	Diuretic abuse and central pontine myelinolysis. - Psychotherapy and psychosomatics	10.1159/000288307	1989	Reports, case studies, clinical trials
								Not included	Not included	299	Memory disorders in the law courts. - The Medico-legal journal	10.1177/0025817213477010	2013	Wrong patient population
								Not included	Not included	300	Foetal Alcohol Spectrum Disorders: A consideration of sentencing and unreliable confessions. - Journal of law and medicine	https://www.researchgate.net/publication/29646U4yo94KMT5K911jrtMMFFAHa9ZXRmGcuj4pN1qae25JgSsVtGA4ekRN51wwPPMqKZJowXQCeabaWRnZsjUyiS3GGFZsyf/link/56d5beb908aee73df6c050bf/download	2015	Wrong patient population
								Not included	Not included	301	Feedback training induces a bias for detecting happiness or fear in facial expressions that generalises to a novel task. - Psychiatry research	10.1016/j.psychres.2015.11.007	2015	Wrong patient population
								Not included	Not included	302	Confabulations in alcoholic Korsakoff patients. - Neuropsychologia	10.1016/j.neuropsychologia.2008.07.005	2008	Wrong patient population
								Not included	Not included	303	Effects of cortisol administration on craving during in vivo exposure in patients with alcohol use disorder	https://doi.org/10.1038/s41398-020-01180-y	2021	No false memories or confabulation
								Not included	Not included	304	A NEED FOR CLOSER EXAMINATION OF FASD BY THE CRIMINAL JUSTICE SYSTEM: HAS THE CALL BEEN ANSWERED?	https://www.researchgate.net/publication/51GV9Jm2u7rmsCe65wKzPTw5jtS38n2tVEGion_of_FGV9Jm2u7rmsCe65wKzPTw5jtS38n2tVEGiDtbLrcW77HPEwrJM2Ej2yFNYwed	2011	Wrong patient population
								Not included	Not included	305	In Schizophrenia, Depression, Anxiety, and Physiosomatic Symptoms Are Strongly Related to Psychotic Symptoms and Excitation, Impairments in Episodic Memory, and Increased Production of Neurotoxic Tryptophan Catabolites: a Multivariate and Machine Learning Study	10.1007/s12640-018-9868-4	2018	Wrong patient population
								Not included	Not included	306	High-dose thiamine strategy in Wernicke-Korsakoff syndrome and related thiamine deficiency conditions associated with alcohol use disorder	10.4103/psychiatry.IndianJPsychiatry_440_20	2021	No false memories or confabulation
								Not included	Not included	307	Relative validity of the food frequency questionnaire used to assess dietary intake in the Leiden Longevity Study. - Nutrition journal	10.1186/1475-2891-12-75	2013	Wrong patient population & No false memories/confabulations
								Not included	Not included	308	Linguistic aspects of amnesia and confabulation. - Journal of psychiatric research	10.1016/0022-3956(71)90036-7	1971	Reports, case studies, clinical trials
								Not included	Not included	309	Profound amnesia and confabulation following traumatic brain injury. - Neurocase	10.1093/neucas/7.4.295	2001	Reports, case studies, clinical trials
								Not included	Not included	310	Smaller hippocampal CA1 subfield volume in posttraumatic stress disorder. - Depression and anxiety	10.1002/da.22833	2018	Wrong patient population
								Not included	Not included	311	Anton's syndrome accompanying withdrawal hallucinosis in a blind alcoholic. - Neurology	10.1212/wnl.34.7.969	1984	Reports, case studies, clinical trials
								Not included	Not included	312	When true recognition suppresses false recognition: evidence from amnesic patients. - Journal of cognitive neuroscience	10.1162/089892998563086	1998	Wrong patient population
								Not included	Not included	313	Late-onset Cases of Korsakoff Amnestic Syndrome with CNS Comorbidities: Suggestions for Long-term Management	10.1097/ADT.0000000000000221	2021	Wrong patient population
								Not included	Not included	314	The spurious relationship between ecstasy use and neurocognitive deficits: A Bradford Hill review. - The International journal on drug policy	10.1016/j.drugpo.2018.11.002	2019	Reports, case studies, clinical trials
								Not included	Not included	315	Cyber Aggression-Victimization Among Malaysians Youth	10.24191/ajue.v17i1.12616	2021	Wrong patient population & No false memories/confabulations
								Not included	Not included	316	[Comments on sleep in Korsakoff's syndrome]. - Revue d'electroencephalographie et de neurophysiologie clinique	10.1016/s0370-4475(79)80009-x	1979	Other language than portuguese, english or spanish
								Not included	Not included	317	Change in implicit alcohol associations over time: Moderation by drinking history and gender	10.1016/j.addbeh.2020.106413	2020	No false memories or confabulation
								Not included	Not included	318	[Beneficial effect of steroid pulse therapy on Wernicke-Korsakoff syndrome due to hyperemesis gravidarum]. - Rinsho shinkeigaku = Clinical neurology	https://pubmed.ncbi.nlm.nih.gov/7955722/	1994	Reports, case studies, clinical trials
								Not included	Not included	319	Alcohol-induced persistent mild cognitive impairment with successful withdrawal from alcohol dependence--a case report. - Hiroshima journal of medical sciences	https://www.researchgate.net/publication/51220941_Alcohol-induced_persistent_mild_cognitive_impairment_with_successful_withdrawal_from_alcohol_dependence_-_A_case_report	2011	Reports, case studies, clinical trials
								Not included	Not included	320	How to accurately detect autobiographical events. - Psychological science	10.1111/j.1467-9280.2008.02156.x	2008	Wrong patient population & No false memories/confabulations
								Not included	Not included	321	Chronic activation of fear engrams induces extinction-like behavior in ethanol-exposed mice	10.1002/hipo.23263	2021	Wrong patient population & No false memories/confabulations
								Not included	Not included	322	Wernicke encephalopathy-like symptoms as an early manifestation of Creutzfeldt-Jakob disease in a chronic alcoholic. - Journal of the neurological sciences	10.1016/s0022-510x(99)00035-0	1999	No false memories or confabulation
								Not included	Not included	323	Effects of Concomitant Stimulation of the GABAergic and Norepinephrine System on Inhibitory Control - A Study Using Transcutaneous Vagus Nerve Stimulation. - Brain stimulation	10.1016/j.brs.2016.07.004	2016	Wrong patient population & No false memories/confabulations
								Not included	Not included	324	Working memory, executive processes and the effects of alcohol on Go/No-Go learning: testing a model of behavioral regulation and impulsivity. - Psychopharmacology	10.1007/pl00005492	1999	No false memories or confabulation
								Not included	Not included	325	Cognitive and mood improvements of caffeine in habitual consumers and habitual non-consumers of caffeine. - Psychopharmacology	10.1007/s00213-004-2104-3	2005	No false memories or confabulation
								Not included	Not included	326	Effects of methadone plus alcohol on cognitive performance in methadone-maintained volunteers. - The American journal of drug and alcohol abuse	10.3109/00952990.2014.987348	2015	No false memories or confabulation
								Not included	Not included	327	Covariance structure models of expectancy. - Journal of studies on alcohol	10.15288/jsa.1994.55.315	1994	Wrong patient population & No false memories/confabulations
								Not included	Not included	328	The intoxicated witness: effects of alcohol on identification accuracy from showups. - The Journal of applied psychology	10.1037/0021-9010.87.1.170	2002	Wrong patient population & No false memories/confabulations
								Not included	Not included	329	It is not just memory: propositional thinking influences performance on the autobiographical IAT. - Drug and alcohol dependence	10.1016/j.drugalcdep.2014.10.008	2014	No false memories or confabulation
								Not included	Not included	330	Heavy Cannabis Use Associated with Wernicke's Encephalopathy. - Cureus	10.7759/cureus.5109	2019	No false memories or confabulation
								Not included	Not included	331	[Post-traumatic Korsakoff's syndrome: clinical and anatomical report]. - L'Encephale	https://pubmed.ncbi.nlm.nih.gov/11865559/	2001	Reports, case studies, clinical trials
								Not included	Not included	332	[Letter: Development of confabulation in Korsakoff's syndrome]. - Die Medizinische Welt	n.d.	1974	Other language than portuguese, english or spanish
								Not included	Not included	333	Alcohol hangover effects on memory functioning and vigilance performance after an evening of binge drinking. - Neuropsychopharmacology : official publication of the American College of Neuropsychopharmacology	10.1038/sj.npp.1300090	2003	Wrong patient population & No false memories/confabulations
								Not included	Not included	334	An experimental analysis of confabulation in a case of Korsakoff's syndrome using a tachistoscopic method. - Journal of neurology, neurosurgery, and psychiatry	10.1136/jnnp.23.4.327	1960	Reports, case studies, clinical trials
								Not included	Not included	335	Altered brain activation by a false recognition task in young abstinent patients with alcohol dependence. - Alcoholism, clinical and experimental research	10.1111/j.1530-0277.2007.00453.x	2007	No false memories or confabulation
								Not included	Not included	336	Post-traumatic amnesia and confusional state: hazards of retrospective assessment. - Journal of neurology, neurosurgery, and psychiatry	10.1136/jnnp-2015-312193	2016	Reports, case studies, clinical trials
								Not included	Not included	337	Effects of acute alcohol consumption on emotion recognition in social alcohol drinkers. - Journal of psychopharmacology (Oxford, England)	10.1177/0269881118822169	2019	Wrong patient population & No false memories/confabulations
								Not included	Not included	338	Delayed Brain Cyst Formation After Gamma Knife Anterior Capsulotomy	10.1016/j.wneu.2020.07.199	2021	Reports, case studies, clinical trials
								Not included	Not included	339	Klüver-bucy syndrome after a head trauma in conditions of child abuse and neglect	10.24869/PSYD.2020.434	2021	Reports, case studies, clinical trials
								Not included	Not included	340	Confabulation. - The British journal of psychiatry : the journal of mental science	10.1192/bjp.120.554.31	1972	Reports, case studies, clinical trials
								Not included	Not included	341	The course of cognitive performance during inpatient treatment in patients with alcohol use disorder with no, mild or major neurocognitive disorders	10.1093/alcalc/agaa100	2021	No false memories or confabulation
								Not included	Not included	342	The long term effects of childhood sexual abuse	https://www.counseling.org/docs/disaster-and-trauma_sexual-abuse/long-term-effects-of-childhood-sexual-abuse.pdf?sfvrsn=2	2012	Wrong patient population & No false memories/confabulations
								Not included	Not included	343	Presbyophrenia: a possible subtype of dementia	10.1177/002383099300600104	1993	Wrong patient population
								Not included	Not included	344	Substance Addiction Consequences: Outpatients Severity Indicators in a Medication-Based Program	10.1007/s11469-021-00485-3	2021	No false memories or confabulation
								Not included	Not included	345	Drug-activated cells: From immediate early genes to neuronal ensembles in addiction	10.1016/bs.apha.2020.09.006	2021	Reports, case studies, clinical trials
								Not included	Not included	346	Intrusions and provoked and spontaneous confabulations on memory tests in Korsakoff’s syndrome	10.1080/13803395.2016.1204991	2016	Wrong patient population
								Not included	Not included	347	Amnestic-confabulatory syndrome in hydrocephalic dementia and Korsakoff's psychosis in alcoholism.	10.1111/j.1600-0447.1979.tb00282.x	1979	Wrong patient population
								Not included	Not included	348	Effective Connectivity for Default Mode Network Analysis of Alcoholism	10.1089/brain.2019.0721	2021	No false memories or confabulation
								Not included	Not included	349	Psychological impairment, eyewitness testimony, and false memories: Individual differences.	https://psycnet.apa.org/record/2006-22582-009	2007	Wrong patient population
								Not included	Not included	350	Function and Dysfunction of Prefrontal Brain Circuitry in Alcoholic Korsakoff's Syndrome	10.1007/s11065-012-9198-x	2012	Reports, case studies, clinical trials
								Not included	Not included	351	Wernicke-Korsakoff syndrome following small bowel obstruction	10.1155/2002/702526	2001	Reports, case studies, clinical trials
								Not included	Not included	352	Context effects and false memory for alcohol words in adolescents	10.1016/j.addbeh.2008.11.002	2009	Wrong patient population
								Not included	Not included	353	Isolated prospective confabulation in Wernicke–Korsakoff syndrome: a case for reality filtering	10.1080/13554794.2011.654221	2013	Reports, case studies, clinical trials
								Not included	Not included	354	Social and emotional loneliness in Korsakoff's syndrome	10.1080/13546805.2018.1505607	2018	Wrong patient population & No false memories/confabulations
								Not included	Not included	355	Korsakoff's syndrome: a critical review	10.2147/NDT.S130078	2017	Reports, case studies, clinical trials
								Not included	Not included	356	Tobacco–alcohol amblyopia: A diagnostic dilemma	10.1016/j.jns.2013.02.004	2013	Reports, case studies, clinical trials
								Not included	Not included	357	False Memory Susceptibility in OEF/OIF Veterans With and Without PTSD	10.1037/mil0000094	2015	Wrong patient population
								Not included	Not included	358	Self-deception as a mechanism for the maintenance of drug addiction	10.7334/psicothema2015.139	2016	No false memories or confabulation
								Not included	Not included	359	Frontal dysfunction and frontal cortical synapse loss in alcoholism - The main cause of alcohol dementia?	10.1159/000051271	2001	No false memories or confabulation
								Not included	Not included	360	Persistence of disturbed thalamic glucose metabolism in a case of Wernicke-Korsakoff syndrome.	10.1016/s0925-4927(03)00087-8	2003	Reports, case studies, clinical trials
								Not included	Not included	361	Effects of a low dose of alcohol on recollective experience of illusory memory	10.1007/s002130050008	2000	Wrong patient population
								Not included	Not included	362	Δ9-Tetrahydrocannabinol at Retrieval Drives False Recollection of Neutral and Emotional Memories	10.1016/j.biopsych.2018.04.020	2018	Wrong patient population
								Not included	Not included	363	Modality-match effect in false recognition	10.1097/WNR.0b013e32835c93e3	2013	Wrong patient population
								Not included	Not included	364	Effects of Sulpiride on True and False Memories of Thematically Related Pictures and Associated Words in Healthy Volunteers	10.3389/fpsyt.2016.00028	2016	Wrong patient population
								Not included	Not included	365	Metacognitive Training for Depression (D-MCT) reduces false memories in depression. A randomized controlled trial	10.1016/j.eurpsy.2018.05.010	2018	Wrong patient population
								Not included	Not included	366	False memories in social anxiety disorder	10.1590/0101-60830000000133	2017	Wrong patient population
								Not included	Not included	367	Cannabidiol attenuates the increased susceptibility to false memories produced by tetrahydrocannabinol	10.1016/j.drugalcdep.2015.07.615	2015	Wrong patient population
								Not included	Not included	368	Dopaminergic modulation of rapid reality adaptation in thinking	10.1016/j.neuroscience.2010.02.044	2010	Wrong patient population
								Not included	Not included	369	Effectiveness of a neuropsychological treatment for confabulations after brain injury: A clinical trial with theoretical implications	10.1371/journal.pone.0173166	2017	Wrong patient population
								Not included	Not included	370	True Photographs and False Memories	10.1111/j.0956-7976.2004.01503002.x	2004	Wrong patient population
								Not included	Not included	371	Neuropsychological Rehabilitation of Spontaneous Confabulation: a Replica Study	n.d.	2018	Reports, case studies, clinical trials
								Not included	Not included	372	Effects of hydrocortisone on false memory recognition in healthy men and women.	10.1037/bne0000170	2016	Wrong patient population
								Not included	Not included	373	Haloperidol increases false recognition memory of thematically related pictures in healthy volunteers	10.1002/hup.2563	2017	Wrong patient population
								Not included	Not included	374	Lorazepam and diazepam impair true, but not false, recognition in healthy volunteers	10.1007/s002130100683	2001	Wrong patient population
								Not included	Not included	375	Psychoactive drugs and false memory: comparison of dextroamphetamine and delta-9-tetrahydrocannabinol on false recognition	10.1007/s00213-011-2374-5	2012	Wrong patient population
								Not included	Not included	376	The effect of alcohol and repetition at encoding on implicit and explicit false memories	10.1007/s00213-006-0480-6	2006	Wrong patient population
								Not included	Not included	377	P.225 Hazy memories: cannabis vaping amplifies the creation of false memory	10.1016/j.euroneuro.2019.12.051	2020	Reports, case studies, clinical trials
								Not included	Not included	378	Evaluation of Metacognitive Training for Depression (D-MKT) in psychosomatic rehabilitation}	n.d.	n.d.	Reports, case studies, clinical trials
								Not included	Not included	379	Dopaminergic Modulation of Probabilistic Reasoning and Overconfidence in Errors: A Double-Blind Study	10.1093/schbul/sbt064	2014	Wrong patient population
								Not included	Not included	380	Caffeine increases false memory in nonhabitual consumers	10.1080/20445911.2011.647905	2012	Wrong patient population
								Not included	Not included	381	Virtual Reality for Needle Procedures in the Pediatric Emergency Department (DEVINCI)}	n.d.	2018	Reports, case studies, clinical trials
								Not included	Not included	382	Efficacy of individualised metacognitive therapy (MCT+) for delusions in psychosis}	10.1186/s12888-016-0756-2	2016	No false memories or confabulation
								Not included	Not included	383	Elevated Cortisol at Retrieval Suppresses False Memories in Parallel with Correct Memories	10.1162/jocn.2010.21493	2011	Wrong patient population
								Not included	Not included	384	Comparison of False Memory among patients with post traumatic stress disorders (PTSD) based on the received psychological treatment	https://emdria.omeka.net/items/show/21761	2012	Wrong patient population
								Not included	Not included	385	Physical activity to improve attention and concentratuion after sleep loss	n.d.	2016	Reports, case studies, clinical trials
								Not included	Not included	386	The suggestibility of children's memory for being touched: Planting, erasing, and changing memories.	10.1023/A:1024870127516	1997	Wrong patient population
								Not included	Not included	387	Effects of different cognitive behavioral therapies to social anxiety disorder using different measures}	n.d.	n.d.	Reports, case studies, clinical trials
								Not included	Not included	388	Beliefs about therapist suggestiveness and memory veracity in recovered-memory therapy: An analogue study.	10.1037/pro0000021	2015	Wrong patient population
								Not included	Not included	389	Wishful reality distortions in confabulation: a case report	10.1016/j.neuropsychologia.2003.11.008	2004	Reports, case studies, clinical trials
								Not included	Not included	390	Cannabis increases susceptibility to false memory	10.1073/pnas.1920162117	2020	Wrong patient population
								Not included	Not included	391	Factors associated with primary care physicians' recognition of cognitive impairment in their older patients	10.1097/WAD.0000000000000039	2014	Wrong patient population & No false memories/confabulations
								Not included	Not included	392	Corrigendum : Constructing rich false memories of committing crime	https://journals.sagepub.com/doi/full/10.1177/0956797618762341	2018	Reports, case studies, clinical trials
								Not included	Not included	393	A history of the intermix of psychiatry and law	10.1177/009318530403200413	2005	Reports, case studies, clinical trials
								Not included	Not included	394	Trauma and dissociation in China	10.1176/ajp.2006.163.8.1388	2006	Wrong patient population & No false memories/confabulations
								Not included	Not included	395	The Whole Spectrum of Alcohol-Related Changes in the CNS: Practical MR and CT Imaging Guidelines for Daily Clinical Use - RoFo Fortschritte auf dem Gebiet der Rontgenstrahlen und der Bildgebenden Verfahren	10.1055/s-0035-1553509	2015	No false memories or confabulation
								Not included	Not included	396	Marchiafava-Bignami Disease with frontal cortex involvement and late onset, long-lasting psychiatric symptoms: A case report	https://www.scopus.com/inward/record.uri?eid=2-s2.0-84966661195&partnerID=40&md5=4c394816555a71dea5d6ce7579c4c6ce	2016	Reports, case studies, clinical trials
								Not included	Not included	397	The clinical value, principle, and basic practical technique of mindfulness intervention	10.11919/j.issn.1002-0829.216060	2016	No false memories or confabulation
								Not included	Not included	398	Beyond Cognition: Understanding Affective Impairments in Korsakoff Syndrome - Emotion Review	10.1177/1754073915594433	2016	Wrong patient population & No false memories/confabulations
								Not included	Not included	399	Severe Infections are Common in Thiamine Deficiency and May be Related to Cognitive Outcomes: A Cohort Study of 68 Patients With Wernicke-Korsakoff Syndrome	10.1016/j.psym.2016.06.004	2016	Wrong patient population & No false memories/confabulations
								Not included	Not included	400	Negative bias in the perception and memory of emotional information in alzheimer disease - Journal of Geriatric Psychiatry and Neurology	10.1177/0891988716686833	2017	Wrong patient population & No false memories/confabulations
								Not included	Not included	401	The self-relevance system? - Cognitive Neuroscience	10.1080/17588928.2015.1075484	2016	Wrong patient population & No false memories/confabulations
								Not included	Not included	402	Alcohol-Induced Blackouts: A Review of Recent Clinical Research with Practical Implications and Recommendations for Future Studies - Alcoholism: Clinical and Experimental Research	10.1111/acer.13051	2016	Reports, case studies, clinical trials
								Not included	Not included	403	Executive Dysfunction in Patients with Korsakoff's Syndrome: A Theory-Driven Approach - Alcohol and Alcoholism	10.1093/alcalc/agy078	2019	Wrong patient population & No false memories/confabulations
								Not included	Not included	404	Chemosensory Dysfunction in Alcohol-Related Disorders: A Joint Exploration of Olfaction and Taste	10.1093/chemse/bjv047	2015	No false memories or confabulation
								Not included	Not included	405	A patient with Korsakoff syndrome of psychiatric and alcoholic etiology presenting as DSM-5 mild neurocognitive disorder	10.2147/NDT.S203513	2019	Reports, case studies, clinical trials
								Not included	Not included	406	Imbalance between cognitive systems in alcoholdependence and Korsakoff syndrome: An exploration using the Alcohol Flanker Task	10.1080/13803395.2018.1438371	2018	No false memories or confabulation
								Not included	Not included	407	Deficient inhibition in alcohol-dependence: let’s consider the role of the motor system!	10.1038/s41386-018-0074-0	2018	No false memories or confabulation
								Not included	Not included	408	Wernicke-Korsakoff syndrome complicated by subacute beriberi neuropathy in an alcoholic patient	10.1016/j.clineuro.2017.11.006	2018	Reports, case studies, clinical trials
								Not included	Not included	409	A preliminary investigation of individual differences in subjective responses to d-amphetamine, alcohol, and delta-9-tetrahydrocannabinol using a within-subjects randomized trial - PLoS ONE	10.1371/journal.pone.0140501	2015	Wrong patient population & No false memories/confabulations
								Not included	Not included	410	Magnetic resonance imaging detection of a lesion compatible with central pontine myelinolysis in a pregnant patient with recurrent vomiting and confusion. - Journal of neuroimaging : official journal of the American Society of Neuroimaging	10.1111/j.1552-6569.2001.tb00077.x	2001	Wrong patient population
								Not included	Not included	411	Dissociative Effects of Alcohol on Recollective Experience	10.1006/ccog.1999.0417	1999	Wrong patient population
								Not included	Not included	412	Development of New Diagnostic Techniques – Machine Learning	10.1007/978-981-10-5562-1_10	2017	No false memories or confabulation
								Not included	Not included	413	Two types of confabulation	10.1136/jnnp.50.11.1482	1987	Wrong patient population
								Not included	Not included	414	Effects of transdermal nicotine on episodic memory in non-smokers with and without schizophrenia. - Psychopharmacology	10.1007/s00213-008-1133-8	2008	Wrong patient population
								Not included	Not included	415	Falsifications in the psychiatric history: a differential diagnosis. - Psychiatry	10.1080/00332747.1986.11024303	1986	Reports, case studies, clinical trials
								Not included	Not included	416	[Alcohol-related cognitive impairment and the DSM-5]. - Tijdschrift voor psychiatrie	https://www.tijdschriftvoorpsychiatrie.nl/en/issues/501/articles/10855	2016	Reports, case studies, clinical trials
								Included	Included	417	The effects of alcohol withdrawal on mental state, interrogative suggestibility and compliance: an experimental study	10.1080/09585180210122682	2002
								Included	Included	418	Specific effects of ecstasy and other illicit drugs on cognition in poly-substance users - Psychological Medicine	10.1017/S0033291707002140	2008
								Included	Included	419	The relationship of alcohol withdrawal symptoms to suggestibility and compliance - PSYCHOLOGY CRIME & LAW	10.1080/10683160310001609979	2004
								Included	Included	420	Source Memory in Korsakoff Syndrome: Disentangling the Mechanisms of Temporal Confusion - ALCOHOLISM-CLINICAL AND EXPERIMENTAL RESEARCH	10.1111/acer.13318	2017
								Included	Not included	421	Internet addictive individuals share impulsivity and executive dysfunction with alcohol-dependent patients. - Frontiers in behavioral neuroscience	10.3389/fnbeh.2014.00288	2014
								Included	Not included	422	Attention and recognition memory bias for alcohol-related stimuli among alcohol-dependent patients attending residential treatment. - Addictive behaviors	10.1016/j.addbeh.2012.10.006	2013
								Included	Not included	423	Recognition memory and psychophysiological responses to stimuli with neutral or emotional content: a study of Korsakoff patients and recently detoxified and longterm abstinent alcoholics. - The International journal of neuroscience	10.3109/00207458608985632	1986
								Included	Included	424	“WINEGLASS” CONFABULATIONS AMONG BRAINDAMAGED ALCOHOLICS ON THE WECHSLER MEMORY SCALE-REVISED VISUAL REPRODUCTION SUBTEST*	10.1016/s0010-9452(08)70235-1	1997
								Included	Included	425	Acute effects of high-potency cannabis flower and cannabis concentrates on everyday life memory and decision making	http://dx.doi.org/10.1038/s41598-021-93198-5	2021
								Included	Not included	426	Comparison of cognitive performance in methadone maintenance patients with and without current cocaine dependence. - Drug and alcohol dependence	10.1016/j.drugalcdep.2011.12.009	2012
								Included	Not included	427	The premature aging hypothesis: old before its time? - Journal of consulting and clinical psychology	10.1037//0022-006x.57.2.257	1989
								Included	Not included	428	Temporal and visual source memory deficits among ecstasy/polydrug users	10.1002/hup.2385	2014
								Included	Not included	429	Δ9-Tetrahydrocannabinol During Encoding Impairs Perceptual Details yet Spares Context Effects on Episodic Memory	10.1016/j.bpsc.2019.08.007	2020
								Included	Not included	430	Using the False Memory Paradigm to Test Two Key Elements of Alcohol Expectancy Theory	10.1037/1064-1297.12.2.102	2004
								Included	Not included	431	The profile of cognitive impairments in chronic ketamine users. - Psychiatry research	10.1016/j.psychres.2018.05.050	2018
								Included	Not included	432	Auditory verbal learning in drug-free Ecstasy polydrug users. - Human psychopharmacology	10.1002/hup.344	2001
								Included	Not included	433	Patterns of performance in amnesic subjects. - Journal of neurology, neurosurgery, and psychiatry	10.1136/jnnp.41.3.278	1978
								Included	Not included	434	Effects of ecstasy/polydrug use on memory for associative information. - Psychopharmacology	10.1007/s00213-012-2652-x	2012
								Included	Not included	435	High false alarm rates on a vigilance task may indicate recreational drug use. - Journal of clinical and experimental neuropsychology	10.1080/01688639408402684	1994
								Included	Not included	436	Recollective experience in alcohol dependence: a laboratory study. - Addiction (Abingdon, England)	10.1111/j.1360-0443.2008.02374.x	2008
								Included	Not included	437	Marijuana: dose-response effects on pulse rate, subjective estimates of potency, pleasantness, and recognition memory. - Pharmacology	10.1159/000136698	1977
								Included	Included	438	Telling true from false: cannabis users show increased susceptibility to false memories	10.1038/mp.2015.36	2015
								Included	Included	439	Dichotic listening in alcoholics with and without a history of possible brain injury.	10.15288/qjsa.1973.34.1099	1973
								Included	Not included	440	Assessment of Confabulation in Patients with Alcohol-Related Cognitive Disorders: The Nijmegen-Venray Confabulation List (NVCL-20)	10.1080/13854046.2015.1084377	2015
								Included	Not included	441	Olfactory Impairment Is Correlated with Confabulation in Alcoholism: Towards a Multimodal Testing of Orbitofrontal Cortex	10.1371/journal.pone.0023190	2011
								Included	Not included	442	Why forget the false positives?	10.1111/j.2044-8260.1989.tb00841.x	1989
								Included	Included	443	False memory formation in cannabis users: a field study.	10.1007/s00213-019-05309-w	2019

## Sheet: 2nd Reading
Total of Studies					Reason for exclusion			1st Reviewer	2nd Reviewer	Study	Title	DOI / URL	Year	Reason for exclusion
27		1			No objective measures of false memories/confabulations	6		Not included	Not included	1	The effects of alcohol withdrawal on mental state, interrogative suggestibility and compliance: an experimental study	10.1080/09585180210122682	2002	Low methodological quality
					Wrong patient population	3		Included	Not included	2	Specific effects of ecstasy and other illicit drugs on cognition in poly-substance users - Psychological Medicine	10.1017/S0033291707002140	2008
					Low methodological quality	1		Included	Included	3	The relationship of alcohol withdrawal symptoms to suggestibility and compliance - PSYCHOLOGY CRIME & LAW	10.1080/10683160310001609979	2004
					No experimental study / No observational study	1		Included	Not included	4	Source Memory in Korsakoff Syndrome: Disentangling the Mechanisms of Temporal Confusion - ALCOHOLISM-CLINICAL AND EXPERIMENTAL RESEARCH	10.1111/acer.13318	2017
Inclusion						11		Not included	Not included	5	Internet addictive individuals share impulsivity and executive dysfunction with alcohol-dependent patients. - Frontiers in behavioral neuroscience	10.3389/fnbeh.2014.00288	2014	No objective measures of false memories/confabulations
Included		Excluded						Included	Included	6	Attention and recognition memory bias for alcohol-related stimuli among alcohol-dependent patients attending residential treatment. - Addictive behaviors	10.1016/j.addbeh.2012.10.006	2013
16	0.0344086	11	0.0236559					Not included	Not included	7	Recognition memory and psychophysiological responses to stimuli with neutral or emotional content: a study of Korsakoff patients and recently detoxified and longterm abstinent alcoholics. - The International journal of neuroscience	10.3109/00207458608985632	1986	No objective measures of false memories/confabulations
								Included	Included	8	“WINEGLASS” CONFABULATIONS AMONG BRAINDAMAGED ALCOHOLICS ON THE WECHSLER MEMORY SCALE-REVISED VISUAL REPRODUCTION SUBTEST*	10.1016/s0010-9452(08)70235-1	1997
								Included	Included	9	Acute effects of high-potency cannabis flower and cannabis concentrates on everyday life memory and decision making	http://dx.doi.org/10.1038/s41598-021-93198-5	2021
								Included	Not included	10	Comparison of cognitive performance in methadone maintenance patients with and without current cocaine dependence. - Drug and alcohol dependence	10.1016/j.drugalcdep.2011.12.009	2012
								Included	Included	11	The premature aging hypothesis: old before its time? - Journal of consulting and clinical psychology	10.1037//0022-006x.57.2.257	1989
								Included	Not included	12	Temporal and visual source memory deficits among ecstasy/polydrug users	10.1002/hup.2385	2014
								Not included	Not included	13	Δ9-Tetrahydrocannabinol During Encoding Impairs Perceptual Details yet Spares Context Effects on Episodic Memory	10.1016/j.bpsc.2019.08.007	2020	Wrong patient population
								Included	Included	14	Using the False Memory Paradigm to Test Two Key Elements of Alcohol Expectancy Theory	10.1037/1064-1297.12.2.102	2004
								Not included	Not included	15	The profile of cognitive impairments in chronic ketamine users. - Psychiatry research	10.1016/j.psychres.2018.05.050	2018	No objective measures of false memories/confabulations
								Included	Not included	16	Auditory verbal learning in drug-free Ecstasy polydrug users. - Human psychopharmacology	10.1002/hup.344	2001
								Not included	Not included	17	Patterns of performance in amnesic subjects. - Journal of neurology, neurosurgery, and psychiatry	10.1136/jnnp.41.3.278	1978	No objective measures of false memories/confabulations
								Included	Included	18	Effects of ecstasy/polydrug use on memory for associative information. - Psychopharmacology	10.1007/s00213-012-2652-x	2012
								Not included	Not included	19	High false alarm rates on a vigilance task may indicate recreational drug use. - Journal of clinical and experimental neuropsychology	10.1080/01688639408402684	1994	Wrong patient population
								Included	Not included	20	Recollective experience in alcohol dependence: a laboratory study. - Addiction (Abingdon, England)	10.1111/j.1360-0443.2008.02374.x	2008
								Not included	Not included	21	Marijuana: dose-response effects on pulse rate, subjective estimates of potency, pleasantness, and recognition memory. - Pharmacology	10.1159/000136698	1977	No objective measures of false memories/confabulations
								Included	Included	22	Telling true from false: cannabis users show increased susceptibility to false memories	10.1038/mp.2015.36	2015
								Not included	Not included	23	Dichotic listening in alcoholics with and without a history of possible brain injury.	10.15288/qjsa.1973.34.1099	1973	Wrong patient population
								Not included	Not included	24	Assessment of Confabulation in Patients with Alcohol-Related Cognitive Disorders: The Nijmegen-Venray Confabulation List (NVCL-20)	10.1080/13854046.2015.1084377	2015	No experimental study / No observational study
								Included	Included	25	Olfactory Impairment Is Correlated with Confabulation in Alcoholism: Towards a Multimodal Testing of Orbitofrontal Cortex	10.1371/journal.pone.0023190	2011
								Not included	Not included	26	Why forget the false positives?	10.1111/j.2044-8260.1989.tb00841.x	1989	No objective measures of false memories/confabulations
								Included	Included	27	False memory formation in cannabis users: a field study.	10.1007/s00213-019-05309-w	2019

## Sheet: Selected
							Inclusion	Study	Title	DOI / URL	Year
Total of Studies
18							Included	1	The premature aging hypothesis: old before its time? - Journal of consulting and clinical psychology	10.1037//0022-006x.57.2.257	1989
							Included	2	“WINEGLASS” CONFABULATIONS AMONG BRAINDAMAGED ALCOHOLICS ON THE WECHSLER MEMORY SCALE-REVISED VISUAL REPRODUCTION SUBTEST*	10.1016/s0010-9452(08)70235-1	1997
						Other sources	Included	3	The effects of alcohol withdrawal on memory, confabulation, and suggestibility	10.1080/080394800750019132	2000
							Included	4	Auditory verbal learning in drug-free Ecstasy polydrug users. - Human psychopharmacology	10.1002/hup.344	2001
						Other sources	Included	5	Ilusões de memória em alcoólicos	https://repositorium.sdum.uminho.pt/bitstream/1822/10140/1/Ref%2312.pdf	2003
							Included	6	The relationship of alcohol withdrawal symptoms to suggestibility and compliance - PSYCHOLOGY CRIME & LAW	10.1080/10683160310001609979	2004
							Included	7	Using the False Memory Paradigm to Test Two Key Elements of Alcohol Expectancy Theory	10.1037/1064-1297.12.2.102	2004
							Included	8	Specific effects of ecstasy and other illicit drugs on cognition in poly-substance users	10.1017/S0033291707002140	2008
							Included	9	Recollective experience in alcohol dependence: a laboratory study. - Addiction (Abingdon, England)	10.1111/j.1360-0443.2008.02374.x	2008
							Included	10	Olfactory Impairment Is Correlated with Confabulation in Alcoholism: Towards a Multimodal Testing of Orbitofrontal Cortex	10.1371/journal.pone.0023190	2011
							Included	11	Effects of ecstasy/polydrug use on memory for associative information. - Psychopharmacology	10.1007/s00213-012-2652-x	2012
							Included	12	Comparison of cognitive performance in methadone maintenance patients with and without current cocaine dependence. - Drug and alcohol dependence	10.1016/j.drugalcdep.2011.12.009	2012
							Included	13	Attention and recognition memory bias for alcohol-related stimuli among alcohol-dependent patients attending residential treatment. - Addictive behaviors	10.1016/j.addbeh.2012.10.006	2013
							Included	14	Temporal and visual source memory deficits among ecstasy/polydrug users	10.1002/hup.2385	2014
							Included	15	Telling true from false: cannabis users show increased susceptibility to false memories	10.1038/mp.2015.36	2015
							Included	16	Source Memory in Korsakoff Syndrome: Disentangling the Mechanisms of Temporal Confusion - ALCOHOLISM-CLINICAL AND EXPERIMENTAL RESEARCH	10.1111/acer.13318	2017
							Included	17	False memory formation in cannabis users: a field study.	10.1007/s00213-019-05309-w	2019
							Included	18	Acute effects of high-potency cannabis flower and cannabis concentrates on everyday life memory and decision making	http://dx.doi.org/10.1038/s41598-021-93198-5	2021
